# Supplementary material for: 1D Lead Bromide Hybrids Directed by Complex Cations: Syntheses, Structures, Optical and Photocatalytic Properties
Source: Molecules. 2024 Sep 5;29(17):4217. doi: 10.3390/molecules29174217 (PMC11397344; doi:10.3390/molecules29174217)
Supplement: Supplementary file 1 [file molecules-29-04217-s001.zip]

Archive with 1 entries (1 files):
- molecules-3025957-supplementary.pdf
